# Supplementary material for: Enhanced Piezoelectric Properties of Poly(Vinylidenefluoride-Co-Trifluoroethylene)/Carbon-Based Nanomaterial Composite Films for Pressure Sensing Applications
Source: Polymers (Basel). 2020 Dec 16;12(12):2999. doi: 10.3390/polym12122999 (PMC7765614; doi:10.3390/polym12122999)
Supplement: Supplementary file 1 [file polymers-12-02999-s001.zip]

Archive with 2 entries (2 files):
- Chiu-4 Video S1 (polymers-1039732) 13-Dec⌐/2020.mpg
- polymers-1039732-support -final.docx
